# Supplementary material for: Reddening of the Unicellular Green Alga Euglena gracilis by Dried Bonito Stock and Intense Red Light Irradiation
Source: Plants (Basel). 2024 Feb 12;13(4):510. doi: 10.3390/plants13040510 (PMC10892402; doi:10.3390/plants13040510)
Supplement: Supplementary file 1 [file plants-13-00510-s001.zip]

Archive with 2 entries (2 files):
- plants-2820148-supplementary.pdf
- Video S1. Microscopic movie of reddened cells.mp4
